# Supplementary material for: Timely Monitoring of SARS-CoV-2 RNA Fragments in Wastewater Shows the Emergence of JN.1 (BA.2.86.1.1, Clade 23I) in Berlin, Germany
Source: Viruses. 2024 Jan 10;16(1):102. doi: 10.3390/v16010102 (PMC10818819; doi:10.3390/v16010102)
Supplement: Supplementary file 1 [file viruses-16-00102-s001.zip]

Archive with 1 entries (1 files):
- viruses-2801332-supplementary.pdf
